# Supplementary material for: The homeodomain factor Gbx1 is required for locomotion and cell specification in the dorsal spinal cord
Source: PeerJ. 2013 Aug 29;1:e142. doi: 10.7717/peerj.142 (PMC3757465; doi:10.7717/peerj.142)
Supplement: Video S1 [file peerj-01-142-s005.zip]

Archive with 1 entries (1 files):
- FigSmovie.mp4
